# Supplementary material for: Divergent trends and regional disparities in PM2.5 and O3 health economic burdens in China, 2013–2023: an integrated assessment with policy implications
Source: Front Public Health. 2025 Nov 13;13:1683415. doi: 10.3389/fpubh.2025.1683415 (PMC12657416; doi:10.3389/fpubh.2025.1683415)
Supplement: Supplementary file 1 [file Data_Sheet_1.zip]

Archive with 21 entries (17 files):
- High definition image materials-2 (including all sample years)/
- High definition image materials-2 (including all sample years)/Health Economic Losses Caused by PM2.5 and O3 Pollution/
- High definition image materials-2 (including all sample years)/Health Economic Losses Caused by PM2.5 and O3 Pollution/AHC/
- High definition image materials-2 (including all sample years)/Health Economic Losses Caused by PM2.5 and O3 Pollution/AHC/O3 0 Health Economic Losses.jpg
- High definition image materials-2 (including all sample years)/Health Economic Losses Caused by PM2.5 and O3 Pollution/AHC/O3 0 Ranking of Cost to GDP Ratio.jpg
- High definition image materials-2 (including all sample years)/Health Economic Losses Caused by PM2.5 and O3 Pollution/AHC/O3 60 Health Economic Losses.jpg
- High definition image materials-2 (including all sample years)/Health Economic Losses Caused by PM2.5 and O3 Pollution/AHC/O3 60 Ranking of Cost to GDP Ratio.jpg
- High definition image materials-2 (including all sample years)/Health Economic Losses Caused by PM2.5 and O3 Pollution/AHC/PM2.5 0 Health Economic Losses.jpg
- High definition image materials-2 (including all sample years)/Health Economic Losses Caused by PM2.5 and O3 Pollution/AHC/PM2.5 0 Ranking of Cost to GDP Ratio.jpg
- High definition image materials-2 (including all sample years)/Health Economic Losses Caused by PM2.5 and O3 Pollution/AHC/PM2.5 15 Health Economic Losses.jpg
- High definition image materials-2 (including all sample years)/Health Economic Losses Caused by PM2.5 and O3 Pollution/AHC/PM2.5 15 Ranking of Cost to GDP Ratio.jpg
- High definition image materials-2 (including all sample years)/Health Economic Losses Caused by PM2.5 and O3 Pollution/WTP/
- High definition image materials-2 (including all sample years)/Health Economic Losses Caused by PM2.5 and O3 Pollution/WTP/O3 0 Health Economic Losses.jpg
- High definition image materials-2 (including all sample years)/Health Economic Losses Caused by PM2.5 and O3 Pollution/WTP/O3 0 Ranking of Cost to GDP Ratio.jpg
- High definition image materials-2 (including all sample years)/Health Economic Losses Caused by PM2.5 and O3 Pollution/WTP/O3 60 Health Economic Losses.jpg
- High definition image materials-2 (including all sample years)/Health Economic Losses Caused by PM2.5 and O3 Pollution/WTP/O3 60 Ranking of Cost to GDP Ratio.jpg
- High definition image materials-2 (including all sample years)/Health Economic Losses Caused by PM2.5 and O3 Pollution/WTP/PM2.5 0 Health Economic Losses.jpg
- High definition image materials-2 (including all sample years)/Health Economic Losses Caused by PM2.5 and O3 Pollution/WTP/PM2.5 0 Ranking of Cost to GDP Ratio.jpg
- High definition image materials-2 (including all sample years)/Health Economic Losses Caused by PM2.5 and O3 Pollution/WTP/PM2.5 15 Health Economic Losses.jpg
- High definition image materials-2 (including all sample years)/Health Economic Losses Caused by PM2.5 and O3 Pollution/WTP/PM2.5 15 Ranking of Cost to GDP Ratio.jpg
- High definition image materials-2 (including all sample years)/The technical roadmap.png
