# Supplementary material for: Divergent trends and regional disparities in PM2.5 and O3 health economic burdens in China, 2013–2023: an integrated assessment with policy implications
Source: Front Public Health. 2025 Nov 13;13:1683415. doi: 10.3389/fpubh.2025.1683415 (PMC12657416; doi:10.3389/fpubh.2025.1683415)
Supplement: Supplementary file 2 [file Data_Sheet_2.zip]

Archive with 37 entries (33 files):
- PM2.5/
- PM2.5/PM2.5 0μgm3/
- PM2.5/PM2.5 0μgm3/2013.jpg
- PM2.5/PM2.5 0μgm3/2014.jpg
- PM2.5/PM2.5 0μgm3/2015.jpg
- PM2.5/PM2.5 0μgm3/2016.jpg
- PM2.5/PM2.5 0μgm3/2017.jpg
- PM2.5/PM2.5 0μgm3/2018.jpg
- PM2.5/PM2.5 0μgm3/2019.jpg
- PM2.5/PM2.5 0μgm3/2020.jpg
- PM2.5/PM2.5 0μgm3/2021.jpg
- PM2.5/PM2.5 0μgm3/2022.jpg
- PM2.5/PM2.5 0μgm3/2023.jpg
- PM2.5/PM2.5 15μgm3/
- PM2.5/PM2.5 15μgm3/2013.jpg
- PM2.5/PM2.5 15μgm3/2014.jpg
- PM2.5/PM2.5 15μgm3/2015.jpg
- PM2.5/PM2.5 15μgm3/2016.jpg
- PM2.5/PM2.5 15μgm3/2017.jpg
- PM2.5/PM2.5 15μgm3/2018.jpg
- PM2.5/PM2.5 15μgm3/2019.jpg
- PM2.5/PM2.5 15μgm3/2020.jpg
- PM2.5/PM2.5 15μgm3/2021.jpg
- PM2.5/PM2.5 15μgm3/2022.jpg
- PM2.5/PM2.5 15μgm3/2023.jpg
- PM2.5/PM2.5 concentration/
- PM2.5/PM2.5 concentration/2013.jpg
- PM2.5/PM2.5 concentration/2014.jpg
- PM2.5/PM2.5 concentration/2015.jpg
- PM2.5/PM2.5 concentration/2016.jpg
- PM2.5/PM2.5 concentration/2017.jpg
- PM2.5/PM2.5 concentration/2018.jpg
- PM2.5/PM2.5 concentration/2019.jpg
- PM2.5/PM2.5 concentration/2020.jpg
- PM2.5/PM2.5 concentration/2021.jpg
- PM2.5/PM2.5 concentration/2022.jpg
- PM2.5/PM2.5 concentration/2023.jpg
